# Supplementary material for: Exploration of the dynamic interplay between lipids and membrane proteins by hydrostatic pressure
Source: Nat Commun. 2022 Apr 1;13:1780. doi: 10.1038/s41467-022-29410-5 (PMC8975810; doi:10.1038/s41467-022-29410-5)
Supplement: Supplementary file 4 — Source Data [file 41467_2022_29410_MOESM4_ESM.xlsx]

## Sheet: Figure 2
FIGURE 2F & G
POPG - 31P +BLT2
X	Y	DeltaY
1	1	0
250	0.989	0
500	1.056	0
750	1.03	0
1000	1.104	0
1250	0.991	0
1500	0.947	0
1750	0.922	0
2000	0.836	0
2250	0.763	0
2500	0.75	0
POPC - 31P +BLT2
X	Y	DeltaY
1	1	0
250	1.15	0
500	1.115	0
750	1.017	0
1000	1.054	0
1250	0.996	0
1500	0.9235	0
1750	1.024	0
2000	0.873	0
2250	0.753	0
2500	0.72	0
POPG - 31P receptor-free nanodiscs
X	Y	DeltaY
1	1	0
250	0.9845	0.0125
500	0.988	0.005
750	0.997	0
1000	0.995	0.008
1100	0.969	0
1200	0.944	0
1300	0.921	0
1400	0.9145	0
1500	0.933	0.004
1600	0.946	0
1700	0.901	0
1800	0.901	0
1900	0.896	0
2000	0.884	0.025
2250	0.878	0
2500	0.834	0.01
POPC - 31P receptor-free nanodiscs
X	Y	DeltaY
1	1	0
250	0.991	0.004
500	1.002	0.007
750	1.007	0
1000	0.995	0.008
1100	0.986	0
1200	0.959	0
1300	0.89	0
1400	0.876	0
1500	0.8985	0.0165
1600	0.897	0
1700	0.873	0
1800	0.881	0
1900	0.848	0
2000	0.8385	0.0015
2250	0.812	0
2500	0.783	0.019
POPC - protons beta +BLT2
X	Y	DeltaY
1	1	0
250	0.9785	0.0855
500	0.93	0.029
750	0.94525	0.03075
1000	1.009	0.026
1250	0.968	0.037
1500	1.0435	0.0235
1750	1.04325	0.03325
2000	0.986	0.023
2250	1.028	0.01
2500	0.9905	0.0095
POPC - protons beta receptor-free nanodiscs
X	Y	DeltaY
1	1	0
250	0.9385	0.0735
500	0.9545	0.0725
750	0.972	0.084
1000	1.0045	0.0925
1100	1.0055	0.0895
1200	1.001	0.09
1300	0.9725	0.0845
1400	0.9565	0.0865
1500	0.9575	0.1005
1600	0.9615	0.0965
1700	0.9715	0.1015
1800	0.9725	0.0905
1900	0.9705	0.0905
2000	0.9575	0.0875
2250	0.942	0.096
2500	0.9495	0.0945
POPG - protons beta receptor-free nanodiscs
X	Y	DeltaY
1	1
250	0.9775	0.0255
500	0.993	0.02
750	1.006	0.028
1000	1.0215	0.0275
1100	1.019	0.025
1200	1.0155	0.0245
1300	0.9895	0.0165
1400	0.945	0.006
1500	0.920	0.025
1600	0.9185	0.0305
1700	0.913	0.03
1800	0.903	0.022
1900	0.8875	0.0205
2000	0.867	0.021
2250	0.8275	0.0265
2500	0.798	0.017
POPG – beta protons +BLT2
X	Y	DeltaY
1	1	0
250	0.9215	0.141
500	0.824	0.056
750	0.7935	0.0585
1000	0.8895	0.0235
1250	0.8205	0.0205
1500	0.9445	0.0245
1750	0.956	0.062
2000	0.877	0.015
2250	0.9965	0.0245
2500	0.9755	0.0295
POPC & POPG – g2 proton receptor-free nanodiscs
X	Y	DeltaY
1	1	0
250	0.9145	0.0455
500	0.875	0.045
750	0.8365	0.0495
1000	0.7975	0.0555
1100	0.7645	0.0525
1200	0.7125	0.0435
1300	0.6395	0.0365
1400	0.5815	0.0435
1500	0.5505	0.0515
1600	0.5285	0.0495
1700	0.509	0.049
1800	0.487	0.044
1900	0.4625	0.0415
2000	0.4335	0.0375
2250	0.3795	0.0395
2500	0.3465	0.0375
POPC & POPG – g2 proton +BLT2
X	Y	DeltaY
1	1	0
250	0.967	0.0355
500	0.814	0.035
750	0.81	0.0395
1000	0.783	0.0355
1250	0.7	0.0325
1500	0.672	0.0335
1750	0.624	0.0265
2000	0.5	0.0335
2250	0.452	0.0315
2500	0.368	0.0295
POPC & POPG – alpha protons receptor-free nanodiscs
X	Y	DeltaY
1	1	0
250	0.8975	0.0565
500	0.8645	0.0505
750	0.829	0.058
1000	0.7955	0.0555
1100	0.766	0.049
1200	0.7305	0.0465
1300	0.681	0.043
1400	0.6515	0.0425
1500	0.627	0.028
1600	0.6105	0.0445
1700	0.5915	0.0445
1800	0.57	0.032
1900	0.548	0.031
2000	0.5195	0.0315
2250	0.468	0.037
2500	0.436	0.025
POPC & POPG – alpha protons +BLT2
X	Y	DeltaY
1	1	0
250	0.948	0.062
500	0.872	0.036
750	0.811	0.03
1000	0.812	0.036
1250	0.7165	0.031
1500	0.7235	0.035
1750	0.6605	0.0355
2000	0.549	0.036
2250	0.537	0.035
2500	0.4655	0.037
POPC & POPG – g1 protons receptor-free nanodiscs
X	Y	DeltaY
1	1	0
250	0.8695	0.0585
500	0.8085	0.0535
750	0.748	0.063
1000	0.696	0.062
1100	0.6545	0.0525
1200	0.604	0.05
1300	0.5315	0.0445
1400	0.496	0.048
1500	0.472	0.048
1600	0.4555	0.0455
1700	0.44	0.047
1800	0.4235	0.0335
1900	0.4065	0.0335
2000	0.383	0.033
POPC & POPG – g3 protons receptor-free nanodiscs
X	Y	DeltaY
1	1	0
250	0.8695	0.0585
500	0.8085	0.0535
750	0.748	0.063
1000	0.696	0.062
1100	0.6545	0.0525
1200	0.604	0.05
1300	0.5315	0.0445
1400	0.496	0.048
1500	0.472	0.048
1600	0.4555	0.0455
1700	0.44	0.047
1800	0.4235	0.0335
1900	0.4065	0.0335
2000	0.383	0.033
POPC & POPG – H16+H18 protons receptor-free nanodiscs
X	Y	DeltaY
1	1	0
250	1.031	0
500	1.0495	0.0055
750	1.051	0
1000	1.054	0.008
1250	1.023	0
1500	0.67	0.032
1750	0.592	0
2000	0.5135	0.0295
2250	0.498	0
2500	0.458	0
POPC & POPG – H16+H18 protons +BLT2
X	Y	DeltaY
1	1	0
250	1.021	0
500	0.999	0.012
750	1.028	0
1000	1.016	0.02
1250	1.021	0
1500	0.967	0.06
1750	0.936	0
2000	0.799	0.059
2250	0.775	0
2500	0.692	0
POPC & POPG – H14+H16 protons receptor-free nanodiscs
X	Y	DeltaY
1	1	0
250	0.979	0
500	1.0065	0.0105
750	0.907	0
1000	0.8695	0.0035
1250	0.794	0
1500	0.4435	0.0185
1750	0.399	0
2000	0.318	0.02
2250	0.262	0
2500	0.206	0
POPC & POPG – H14+H16 protons +BLT2
X	Y	DeltaY
1	1	0
250	0.979	0
500	1.0065	0.0105
750	0.907	0
1000	0.8695	0.0035
1250	0.794	0
1500	0.4435	0.0185
1750	0.399	0
2000	0.318	0.02
2250	0.262	0
2500	0.206	0
POPC & POPG – H15+H17 protons receptor-free nanodiscs
X	Y	DeltaY
1	1	0
250	1.023	0
500	0.995	0.008
750	0.975	0
1000	0.9465	0.0285
1250	0.855	0
1500	0.5145	0.0405
1750	0.448	0
2000	0.371	0.037
2250	0.36	0
2500	0.31	0
POPC & POPG – H15+H17 protons +BLT2
X	Y	DeltaY
1	1	0
250	0.968	0
500	0.9315	0.0125
750	0.948	0
1000	0.8815	0.0185
1250	0.84	0
1500	0.7355	0.0415
1750	0.699	0
2000	0.5585	0.0475
2250	0.474	0
2500	0.364	0
POPC & POPG – H8+H11 protons receptor-free nanodiscs
X	Y	DeltaY
1	1	0
250	0.991	0
500	0.9595	0.0035
750	0.896	0
1000	0.844	0.01
1250	0.726	0
1500	0.4365	0.0265
1750	0.372	0
2000	0.29	0.023
2250	0.248	0
2500	0.193	0
POPC & POPG – H8+H11 protons +BLT2
X	Y	DeltaY
1	1	0
250	0.991	0
500	0.9595	0.0035
750	0.896	0
1000	0.844	0.01
1250	0.726	0
1500	0.4365	0.0265
1750	0.372	0
2000	0.29	0.023
2250	0.248	0
2500	0.193	0
POPC & POPG – H4-H13,H4-H7,H12-H15 protons receptor-free nanodiscs
X	Y	DeltaY
1	1	0
250	0.979	0
500	0.9515	0.0055
750	0.899	0
1000	0.858	0.005
1250	0.77	0
1500	0.529	0.034
1750	0.49	0
2000	0.3935	0.0355
2250	0.36	0
2500	0.296	0
POPC & POPG – H4-H13,H4-H7,H12-H15 protons +BLT2
X	Y	DeltaY
1	1	0
250	0.981	0
500	0.891	0.034
750	0.89	0
1000	0.778	0.032
1250	0.734	0
1500	0.604	0.044
1750	0.562	0
2000	0.4325	0.0325
2250	0.369	0
2500	0.279	0
POPC & POPG – H3 protons receptor-free nanodiscs
X	Y	DeltaY
1	1	0
250	0.905	0
500	0.888	0.024
750	0.839	0
1000	0.771	0.024
1250	0.671	0
1500	0.461	0.063
1750	0.397	0
2000	0.2785	0.0405
2250	0.231	0
2500	0.126	0
POPC & POPG – H3 protons +BLT2
X	Y	DeltaY
1	1	0
250	0.95	0
500	0.937	0.024
750	0.905	0
1000	0.7145	0.0455
1250	0.722	0
1500	0.5545	0.0215
1750	0.472	0
2000	0.302	0.047
2250	0.215	0
2500	0.08	0
FIGURE 2H & I
DPPC - protons H16 receptor-free nanodiscs
X	Y	DeltaY
1	1	0
250	0.906	0
500	0.86	0.009
750	0.806	0
1000	0.759	0.014
1250	0.693	0
1500	0.6535	0.0235
1750	0.609	0
2000	0.5485	0.0095
2250	0.499	0
2500	0.442	0
DPPC - protons H16 +BLT2
X	Y	DeltaY
1	1	0
250	0.847	0
500	0.6785	0.0355
750	0.558	0
1000	0.456	0.014
1250	0.367	0
1500	0.2965	0.00075
1750	0.239	0
2000	0.1715	0.00015
2250	0.138	0
2500	0.087	0
DPPC - protons H15 receptor-free nanodiscs
X	Y	DeltaY
1	1	0
250	0.947	0
500	0.742	0.013
750	0.719	0
1000	0.52	0.028
1250	0.502	0
1500	0.3355	0.0035
1750	0.305	0
2000	0.23	0.009
2250	0.187	0
2500	0.096	0
DPPC - protons H15 +BLT2
X	Y	DeltaY
1	1	0
250	0.688	0
500	0.435	0.031
750	0.36	0
1000	0.1095	0.0365
1250	0.021	0
1500	0.001	0
1750	0	0
2000	0	0
2250	0	0
2500	0	0
DPPC - protons H4-14 - receptor-free nanodiscs
X	Y	DeltaY
1	1	0
250	0.804	0
500	0.6705	0.0115
750	0.552	0
1000	0.484	0.008
1250	0.378	0
1500	0.3145	0.0175
1750	0.235	0
2000	0.199	0.022
2250	0.117	0
2500	0.07	0
DPPC - protons H4-H14 - +BLT2
X	Y	DeltaY
1	1	0
250	0.723	0
500	0.4805	0.00085
750	0.263	0
1000	0.0935	0.0295
1250	0.04	0
1500	0	0
1750	0	0
2000	0	0
2250	0	0
2500	0	0
DPPC - protons H3 - receptor-free nanodiscs
X	Y	DeltaY
1	1	0
250	0.745	0
500	0.6065	0.0465
750	0.38	0
1000	0.311	0.021
1250	0.231	0
1500	0.164	0.02175
1750	0.071	0
2000	0.024	0.004
2250	0	0
2500	0	0
DPPC - protons H3 - +BLT2
X	Y	DeltaY
1	1	0
250	0.514	0
500	0.2475	0.0575
750	0.081	0
1000	0	0
1250	0	0
1500	0	0
1750	0	0
2000	0	0
2250	0	0
2500	0	0
DPPC - protons gamma - receptor-free nanodiscs
X	Y	DeltaY
1	1	0
250	0.9525	0.035
500	0.959	0.013
750	0.921	0.017
1000	0.8465	0.0145
1100	0.817	0.015
1200	0.778	0.0172
1300	0.74	0.0168
1400	0.702	0.0161
1500	0.66	0.01745
1600	0.622	0.0162
1700	0.584	0.0175
1800	0.546	0.0192
1900	0.518	0.0154
2000	0.4605	0.0255
2250	0.4055	0.0195
2500	0.362	0.017
DPPC - protons gamma - +BLT2
X	Y	DeltaY
1	1	0
250	0.862	0
500	0.6095	0.0725
750	0.579	0
1000	0.408	0.041
1250	0.402	0
1500	0.3155	0.0415
1750	0.318	0
2000	0.2215	0.0185
2250	0.167	0
2500	0.13	0
DPPC - protons alpha - receptor-free nanodiscs
X	Y	DeltaY
1	1	0
250	0.8965	0.0195
500	0.8195	0.0295
750	0.7585	0.0405
1000	0.694	0.036
1100	0.634	0.035
1200	0.624	0.032
1300	0.605	0.038
1400	0.538	0.031
1500	0.541	0.035
1600	0.496	0.032
1700	0.476	0.035
1800	0.46	0.042
1900	0.445	0.034
2000	0.462	0.047
2250	0.379	0.035
2500	0.348	0.0245
DPPC - protons alpha - +BLT2
X	Y	DeltaY
1	1	0
250	0.862	0
500	0.6095	0.0725
750	0.579	0
1000	0.408	0.041
1250	0.402	0
1500	0.3155	0.0415
1750	0.318	0
2000	0.2215	0.0185
2250	0.167	0
2500	0.13	0
DPPC - protons beta - receptor-free nanodiscs
X	Y	DeltaY
1	1	0
250	0.936	0.035
500	0.874	0.037
750	0.811	0.035
1000	0.75	0.037
1100	0.724	0.035
1200	0.706	0.032
1300	0.676	0.028
1400	0.628	0.031
1500	0.612	0.0345
1600	0.571	0.032
1700	0.546	0.025
1800	0.54	0.032
1900	0.493	0.024
2000	0.486	0.027
2250	0.414	0.0235
2500	0.373	0.0245
DPPC - protons beta - +BLT2
X	Y	DeltaY
1	1	0
250	0.936	0
500	0.7855	0.0585
750	0.769	0
1000	0.651	0.045
1250	0.6175	0
1500	0.531	0.028
1750	0.509	0
2000	0.437	0.011
2250	0.395	0
2500	0.363	0
DPPC - proton g2 - receptor-free nanodiscs
X	Y	DeltaY
1	1	0
250	0.847	0.035
500	0.735	0.057
750	0.639	0.0795
1000	0.561	0.077
1100	0.531	0.065
1200	0.508	0.072
1300	0.479	0.068
1400	0.429	0.061
1500	0.409	0.0745
1600	0.366	0.062
1700	0.339	0.055
1800	0.334	0.052
1900	0.289	0.054
2000	0.274	0.047
2250	0.196	0.0535
2500	0.155	0.0345
DPPC - proton g2 - +BLT2
X	Y	DeltaY
1	1	0
250	0.882	0
500	0.658	0.065
750	0.6195	0
1000	0.45	0.06
1250	0.412	0
1500	0.293	0.045
1750	0.255	0
2000	0.1495	0.0155
2250	0.091	0
2500	0.04	0
DPPC - 31P - receptor-free nanodiscs
X	Y
1	1
250	0.952
500	0.886
750	0.838
1000	0.769
1100	0.753
1200	0.733
1300	0.71
1400	0.686
1500	0.671
1600	0.66
1700	0.642
1800	0.623
1900	0.61
2000	0.588
2250	0.542
2500	0.52
DPPC - 31P - +BLT2
X	Y
1	1
500	0.819
1000	0.826
1500	0.723
2000	0.591
2500	0.448
FIGURE 2D & E – DMPC 25°C
DMPC – g2 proton – OmpX-free nanodiscs
X	Y
1	1
50	0.92
100	0.839
150	0.765
200	0.701
250	0.658
300	0.619
350	0.592
400	0.566
450	0.538
500	0.519
750	0.451
1000	0.386
1250	0.348
1500	0.313
DMPC – beta protons – OmpX-free nanodiscs
X	Y
1	1
50	0.98
100	0.96
150	0.931
200	0.907
250	0.886
300	0.868
350	0.848
400	0.832
450	0.816
500	0.805
750	0.746
1000	0.695
1250	0.648
1500	0.614
DMPC – alpha protons – OmpX-free nanodiscs
X	Y
1	1
50	0.944
100	0.881
150	0.796
200	0.74
250	0.695
300	0.658
350	0.616
400	0.589
450	0.556
500	0.537
750	0.456
1000	0.392
1250	0.352
1500	0.323
DMPC – gamma protons – OmpX-free nanodiscs
X	Y
1	1
50	1
100	0.996
150	0.994
200	0.992
250	0.988
300	0.988
350	0.986
400	0.982
450	0.978
500	0.976
750	0.948
1000	0.912
1250	0.881
1500	0.85
DMPC – 31P – OmpX-free nanodiscs
X	Y
1	1
50	0.989
100	0.98
150	0.969
200	0.971
250	0.948
300	0.966
350	0.933
400	0.938
450	0.939
500	0.927
750	0.924
1000	0.898
1250	0.883
1500	0.868
DMPC – H4-H13 protons – OmpX-free nanodiscs
X	Y	DeltaY
1	1	0
50	0.906	0
100	0.81	0
150	0.695	0
200	0.624	0
250	0.564	0.0025
300	0.518	0
350	0.475	0
400	0.441	0
450	0.411	0
500	0.389	0.0015
750	0.299	0
1000	0.238	0.0045
1250	0.196	0
1500	0.155	0.0075
DMPC – H14 protons – OmpX-free nanodiscs
X	Y	DeltaY
1	1	0
50	0.935	0
100	0.863	0
150	0.77	0
200	0.709	0
250	0.657	0.002
300	0.616	0
350	0.578	0
400	0.545	0
450	0.518	0
500	0.497	0.0005
750	0.407	0
1000	0.344	0.0035
1250	0.299	0
1500	0.258	0.006
DMPC – H3 protons – OmpX-free nanodiscs
X	Y	DeltaY
1	1	0
50	0.943	0
100	0.881	0
150	0.785	0
200	0.731	0
250	0.683	0.0005
300	0.644	0
350	0.61	0
400	0.575	0
450	0.55	0
500	0.528	0.0005
750	0.439	0
1000	0.377	0.0035
1250	0.33	0
1500	0.295	0.002
DMPC – H2 protons – OmpX-free nanodiscs
X	Y	DeltaY
1	1	0
50	0.934	0
100	0.862	0
150	0.776	0
200	0.723	0
250	0.67	0.015
300	0.63	0
350	0.597	0
400	0.565	0
450	0.546	0
500	0.526	0.005
750	0.435	0
1000	0.373	0.007
1250	0.321	0
1500	0.29	0.004
DMPC – gamma protons +OmpX
X	Y	DeltaY
1	1	0
250	0.9845	0.0335
500	0.965	0.033
750	0.96	0.026
1000	0.945	0.036
1250	0.888	0.048
1500	0.722	0.112
DMPC – g2 proton +OmpX
X	Y	DeltaY
1	1	0
250	0.9765	0.0115
500	0.9705	0.0085
750	0.955	0.007
1000	0.874	0.003
1250	0.667	0.003
1500	0.5055	0.0125
DMPC – alpha protons +OmpX
X	Y	DeltaY
1	1	0
250	0.969	0.018
500	0.977	0.017
750	0.9835	0.0135
1000	0.968	0.015
1250	0.904	0.018
1500	0.8085	0.0285
DMPC – beta protons – +OmpX
X	Y	DeltaY
1	1	0
250	1.0025	0.0095
500	1.018	0.008
750	1.032	0.006
1000	1.025	0.007
1250	0.948	0.013
1500	0.795	0.051
DMPC – H14 protons +OmpX
X	Y	DeltaY
1	1	0
250	0.954	0.029
500	0.949	0.028
750	0.943	0.022
1000	0.9055	0.0225
1250	0.8275	0.0145
1500	0.75	0.011
DMPC – H4-H13 protons – +OmpX
X	Y	DeltaY
1	1	0
250	0.9585	0.0095
500	0.94	0.009
750	0.916	0.005
1000	0.852	0.006
1250	0.712	0.006
1500	0.6055	0.0185
DMPC – H3 protons +OmpX
X	Y	DeltaY
1	1	0
250	0.972	0.011
500	0.9685	0.0095
750	0.96	0.007
1000	0.928	0.008
1250	0.8595	0.0095
1500	0.794	0.002
DMPC – H2 protons – +OmpX
X	Y	DeltaY
1	1	0
250	1.005	0.002
500	1.004	0.004
750	1.001	0.002
1000	0.9775	0.0045
1250	0.888	0.002
1500	0.7975	0.0095
DMPC – 31P +OmpX
X	Y
1	1
250	1.007
500	0.995
750	0.954
1000	0.824
1250	0.659
1500	0.509
FIGURE 2B & C – DMPC 40°C
DMPC – 31P – OmpX-free nanodiscs
X	Y
1	1
200	1.016
300	1.028
400	0.991
500	0.981
600	0.958
700	0.994
800	0.973
900	0.952
1000	0.974
1100	0.941
1200	0.963
1300	0.927
1500	0.908
DMPC – 31P +OmpX
X	Y
1	1
250	1.008
500	1.001
750	1.006
1000	1.01
1250	0.995
1500	0.984
1750	0.874
2000	0.909
DMPC – H2 protons – OmpX-free nanodiscs
X	Y	DeltaY
1	1	0
200	0.971	0.063
300	0.924	0.054
400	0.91	0.047
500	0.8185	0.055
600	0.7995	0.0615
700	0.684	0.053
800	0.659	0.05
900	0.578	0.0485
1000	0.5205	0.058
1100	0.504	0.051
1200	0.4695	0.056
1300	0.411	0.0515
1500	0.378	0.051
DMPC – H2 protons +OmpX
X	Y	DeltaY
1	1	0
250	1.009	0.004
500	1.025	0.002
750	1.0295	0.0035
1000	1.041	0.004
1250	1.0325	0.0045
1500	1	0.002
DMPC – H3 protons – OmpX-free nanodiscs
X	Y	DeltaY
1	1	0
200	0.961	0.018
300	0.929	0.013
400	0.878	0.0135
500	0.814	0.002
600	0.7455	0.0145
700	0.655	0.023
800	0.584	0.0045
900	0.531	0.021
1000	0.482	0.024
1100	0.439	0.019
1200	0.407	0.0195
1300	0.38	0.004
1500	0.334	0.002
DMPC – H3 protons +OmpX
X	Y	DeltaY
1	1	0
250	1.0015	0.0035
500	1.0225	0.0055
750	1.0545	0.0045
1000	1.0965	0.0055
1250	1.11	0.006
1500	1.0805	0.01
DMPC – H14 protons – OmpX-free nanodiscs
X	Y	DeltaY
1	1	0
200	0.9915	0.0035
300	0.98	0.003
400	0.9575	0.0025
500	0.916	0.002
600	0.8485	0.0035
700	0.761	0.004
800	0.679	0.004
900	0.614	0.007
1000	0.559	0.006
1100	0.5145	0.0065
1200	0.474	0.007
1300	0.435	0.005
1500	0.3855	0.0075
DMPC – H14 protons +OmpX
X	Y	DeltaY
1	1	0
250	0.9955	0.0045
500	0.997	0.003
750	1.0225	0.0095
1000	1.0625	0.003
1250	1.074	0.017
1500	1.0705	0.0275
DMPC – H4-H13 protons – OmpX-free nanodiscs
X	Y	DeltaY
1	1	0
200	0.9425	0.0025
300	0.8965	0.0005
400	0.8315	0.0015
500	0.737	0.005
600	0.623	0.005
700	0.516	0.002
800	0.44	0.005
900	0.378	0.003
1000	0.332	0.002
1100	0.295	0.003
1200	0.2625	0.0025
1300	0.2365	0.0045
1500	0.197	0.005
DMPC – H4-H13 protons +OmpX
X	Y	DeltaY
1	1	0
250	0.9965	0.0035
500	0.9975	0.0045
750	1.0075	0.0065
1000	1.027	0.014
1250	1.0375	0.005
1500	1.0235	0.0045
DMPC – gamma protons – OmpX-free nanodiscs
X	Y	DeltaY
1	1	0
200	1.0295	0.0015
300	1.04	0.0045
400	1.058	0.002
500	1.0815	0.0035
600	1.0995	0.0065
700	1.105	0.004
800	1.1145	0.0045
900	1.1015	0.0055
1000	1.0915	0.0055
1100	1.0675	0.0025
1200	1.035	0.014
1300	1.01	0.013
1500	0.981	0.018
DMPC – gamma protons +OmpX
X	Y	DeltaY
1	1	0
250	1.0005	0.0005
500	0.9985	0.0035
750	1.0155	0.0105
1000	1.036	0.005
1250	1.023	0.021
1500	0.9925	0.0125
DMPC – g2 proton – OmpX-free nanodiscs
X	Y	DeltaY
1	1	0
200	0.9755	0.0075
300	0.965	0.001
400	0.941	0.001
500	0.9065	0.0035
600	0.8435	0.001
700	0.7775	0.0095
800	0.712	0.005
900	0.6585	0.0095
1000	0.613	0.015
1100	0.5695	0.0145
1200	0.529	0.018
1300	0.492	0.016
1500	0.4385	0.0145
DMPC – g2 proton +OmpX
X	Y	DeltaY
1	1	0
250	0.997	0.001
500	1.005	0.001
750	1.0125	0.0015
1000	1.023	0.002
1250	1.013	0.006
1500	0.9755	0.0085
DMPC – alpha protons – OmpX-free nanodiscs
X	Y	DeltaY
1	1	0
250	0.997	0.001
500	1.005	0.001
750	1.0125	0.0015
1000	1.023	0.002
1250	1.013	0.006
1500	0.9755	0.0085
DMPC – alpha protons +OmpX
X	Y	DeltaY
1	1	0
250	1.04	0.0175
500	1.0195	0.011
750	1.055	0.015
1000	1.097	0.025
1250	1.1485	0.02
1500	1.186	0.015
DMPC – beta protons – OmpX-free nanodiscs
X	Y	DeltaY
1	1	0
200	1.067	0.021
300	1.1205	0.0205
400	1.139	0.019
500	1.194	0.013
600	1.198	0.024
700	1.228	0.032
800	1.21	0.03
900	1.219	0.033
1000	1.196	0.037
1100	1.177	0.042
1200	1.144	0.046
1300	1.136	0.051
1500	1.1165	0.052
DMPC – beta protons +OmpX
X	Y	DeltaY
1	1	0
250	1.054	0.012
500	1.1245	0.0135
750	1.1955	0.00115
1000	1.2395	0.009
1250	1.297	0.016
1500	1.344	0.0105

## Sheet: Figure 4
FIGURE 4
b(1HN) 25°C
residue number	b(1HN)
131	-0.0537825
124	-0.0513943
2	-0.0382322
143	-0.0347165
141	-0.0225083
112	-0.0219813
115	-0.020467
44	-0.0165911
27	-0.0163109
123	-0.0157372
41	-0.0121481
144	-0.0101935
88	-0.0101468
118	-0.00763175
66	-0.00383589
7	-0.00364243
106	-0.0032555
148	-0.00156771
64	-0.0015477
121	-0.001501
85	-0.000383189
79	0
129	0
137	0.000207015
113	0.00152101
31	0.00280187
16	0.00308205
12	0.00422949
6	0.00965977
42	0.0109073
26	0.0123282
13	0.0123749
119	0.0136424
35	0.0152235
83	0.016511
40	0.0167779
38	0.0181454
147	0.0197198
145	0.0217412
8	0.0217545
116	0.0225951
84	0.0231288
72	0.0232021
73	0.0238959
81	0.0242628
43	0.0249833
127	0.0265377
68	0.0281321
139	0.0313542
24	0.0317879
87	0.032048
29	0.0360107
34	0.0364843
65	0.0379386
30	0.0400934
71	0.0406338
133	0.0410207
126	0.0443162
110	0.0488859
136	0.0518346
86	0.0582388
107	0.0620013
b(1HN) 40°C
residue number	b(1HN)
124	-0.0670647
131	-0.0669179
2	-0.0517145
143	-0.0501868
44	-0.0434957
118	-0.0368979
121	-0.0367178
87	-0.0312875
64	-0.0308005
112	-0.0284857
144	-0.0252969
141	-0.0250901
27	-0.0224016
148	-0.018459
137	-0.0166778
13	-0.0159106
7	-0.0158572
106	-0.014443
123	-0.0119813
66	-0.0110007
41	-0.0103469
12	-0.0072515
31	-0.00511007
16	-0.00508339
35	-0.00261508
115	-0.00244163
26	-0.00218145
79	0
113	0
6	0.00084056
42	0.00122748
129	0.00220814
29	0.00228819
83	0.00246831
88	0.00322882
8	0.00422949
116	0.0081521
43	0.00863242
40	0.00932622
85	0.0109473
139	0.0121214
119	0.0122148
72	0.0136558
38	0.0147498
24	0.0171848
73	0.0178252
145	0.0189726
84	0.0197398
147	0.0208339
81	0.0212141
68	0.0222081
30	0.0252035
127	0.0316144
71	0.0325484
34	0.0330887
65	0.0368112
136	0.0385657
133	0.0419546
110	0.0427552
126	0.0444963
86	0.0551701
107	0.0780921
b(15N) 25°C
residue number	b(15N)
147	-0.281
115	-0.297478
124	-0.202388
141	-0.186231
65	-0.176851
30	-0.13501
40	-0.117879
27	-0.0888259
2	-0.0847298
144	-0.0796131
85	-0.0768646
43	-0.0482188
64	-0.0448165
127	-0.0375584
119	-0.0291861
131	-0.0245831
26	-0.0219947
44	-0.00639093
72	-0.00268179
79	0
129	0
113	0.00488326
38	0.00709807
6	0.016064
116	0.019066
83	0.026064
145	0.0499466
87	0.0737625
137	0.0872315
42	0.0957905
71	0.158045
31	0.16465
139	0.166064
81	0.173195
148	0.193129
126	0.218005
84	0.224083
112	0.226338
123	0.231521
29	0.234163
12	0.243729
121	0.255837
41	0.271274
118	0.284476
110	0.28549
143	0.31439
13	0.316364
136	0.320787
24	0.321094
106	0.322088
107	0.328099
7	0.333009
35	0.335217
66	0.365477
34	0.373969
8	0.387919
73	0.412221
68	0.432001
16	0.457952
86	0.470787
88	0.487812
133	0.720821
b(15N) 40°C
residue number	b(15N)
115	-0.223259
27	-0.137662
30	-0.136998
65	-0.129257
124	-0.103682
64	-0.092064
43	-0.0852201
26	-0.0350143
85	-0.0340595
6	-0.0192281
40	-0.0144768
44	-0.00483705
127	-0.00114351
79	0
113	0
131	0.00323613
72	0.00334477
83	0.00475129
137	0.0200515
129	0.0246541
38	0.0267581
2	0.0297942
116	0.05255
144	0.0567524
145	0.0606804
119	0.0664037
148	0.0728359
42	0.0779074
147	0.09
71	0.0981818
121	0.127347
118	0.140417
66	0.153716
87	0.156404
81	0.162784
29	0.164751
139	0.175071
84	0.188445
141	0.190091
24	0.199617
112	0.201012
31	0.204282
13	0.21502
110	0.217856
106	0.224345
123	0.227799
126	0.23976
41	0.247833
12	0.255346
143	0.275849
7	0.301412
8	0.321212
35	0.334042
136	0.336958
107	0.365192
68	0.369371
73	0.37163
34	0.390029
88	0.441658
16	0.467221
86	0.54056
133	0.792664
b(13CH3) 25°C
residue number	b(13CH3)
10	-0.0400266
39	-0.0168112
40	-0.046364
52	-0.0147431
65	-0.0105403
73	-0.0232154
79	-0.0168112
82	-0.0358238
83	-0.0126084
132	-0.0252835
135	-0.0084723
137	-0.0484989
141	-0.0336891
142	-0.0042028
144	-0.0252835
b(13CH3) 40°C
residue number	b(13CH3)
10	-0.0650085
39	-0.0289308
40	-0.0614636
52	-0.0307032
65	-0.019897
73	-0.0379645
79	-0.0289308
82	-0.0451686
83	-0.0234419
132	-0.0361349
135	-0.0252715
137	-0.0632361
141	-0.0487707
142	-0.0072612
144	-0.0361349
b(13CH3) 25°C
residue number	b(13CH3)
10	0
39	0.1564376
40	0.1042695
52	0.0521681
65	0.2607071
73	0.3650433
79	0.3128752
82	0.1564376
83	0.2086057
132	-0.052168
135	0.2086057
137	0.0521681
141	0.0521681
142	0.2607071
144	0.2086057
b(13CH3) 40°C
residue number	b(13CH3)
10	0.0447112
39	0.1787878
40	0.0894225
52	0.0447112
65	0.2681532
73	0.3575185
79	0.3128073
82	0.1340766
83	0.2234419
132	-0.044711
135	0.2234419
137	0.0893653
141	0.0447112
142	0.2681532
144	0.2234419

## Sheet: Figure 5
FIGURE 5
FIGURE 5B
ALA52 – 13CH3 – 25°C
X	Y
1	1
250	1.037
500	1.023
750	0.999
1000	0.995
1250	1.086
1500	1.186
ALA10 – 13CH3 – 25°C
X	Y
1	1
250	0.997
500	0.925
750	0.823
1000	0.8
1250	0.782
1500	0.778
ALA142 – 13CH3 – 25°C
X	Y
1	1
250	0.973
500	0.846
750	0.793
1000	0.756
1250	0.623
1500	0.604
ILE141 – 13CH3 – 25°C
X	Y
1	1
250	1.053
500	1.012
750	0.991
1000	0.98
1250	0.987
1500	1.046
ILE40 – 13CH3 – 25°C
X	Y
1	1
250	0.999
500	0.949
750	0.941
1000	0.929
1250	0.91
1500	0.948
ILE132(I) – 13CH3 – 25°C
X	Y
1	1
250	1.039
500	0.994
750	0.938
1000	0.889
1250	0.924
1500	0.964
ILE65 – 13CH3 – 25°C
X	Y
1	1
250	0.96
500	0.91
750	0.879
1000	0.822
1250	0.84
1500	0.845
ILE79 – 13CH3 – 25°C
X	Y
1	1
250	1.002
500	0.929
750	0.891
1000	0.845
1250	0.842
1500	0.81
ILE73 – 13CH3 – 25°C
X	Y
1	1
250	0.914
500	0.898
750	0.84
1000	0.812
1250	0.761
1500	0.794
VAL135 – 13CH3 – 25°C
X	Y
1	1
250	0.967
500	1.057
750	1.031
1000	1.056
1250	0.999
1500	1.05
VAL82 – 13CH3 – 25°C
X	Y
1	1
250	1.034
500	1.106
750	1.033
1000	0.992
1250	1.116
1500	1.077
VAL137(I) – 13CH3 – 25°C
X	Y
1	1
250	1.001
500	0.997
750	0.946
1000	0.923
1250	0.906
1500	0.923
VAL83 – 13CH3 – 25°C
X	Y
1	1
250	0.904
500	0.866
750	0.901
1000	0.643
1250	0.724
1500	0.611
VAL39 – 13CH3 – 25°C
X	Y
1	1
250	0.929
500	0.867
750	0.845
1000	0.761
1250	0.741
1500	0.726
VAL144 – 13CH3 – 25°C
X	Y
1	1
250	0.987
500	0.822
750	0.825
1000	0.804
1250	0.741
1500	0.678
ALA52 – 13CH3 – 40°C
X	Y
1	1
250	1.037
500	0.951
750	0.876
1250	0.883
1500	0.894
1750	0.842
ALA10 – 13CH3 – 40°C
X	Y
1	1
250	0.962
500	0.904
750	0.94
1000	0.859
1250	0.829
1500	0.729
1750	0.717
ALA142 – 13CH3 – 40°C
X	Y
1	1
250	0.886
500	0.907
750	0.743
1000	0.649
1250	0.64
1500	0.662
1750	0.499
ILE141 – 13CH3 – 40°C
X	Y
1	1
250	0.986
500	0.993
750	1.013
1000	0.991
1250	0.976
1500	0.896
1750	0.888
ILE40 – 13CH3 – 40°C
X	Y
1	1
250	0.969
500	0.977
750	0.966
1000	0.901
1250	0.899
1500	0.85
1750	0.818
ILE132(I) – 13CH3 – 40°C
X	Y
1	1
250	0.998
500	0.986
750	0.933
1000	0.94
1250	0.822
1500	0.81
1750	0.788
ILE65 – 13CH3 – 40°C
X	Y
1	1
250	0.993
500	0.973
750	0.953
1000	0.926
1250	0.859
1500	0.772
1750	0.739
ILE79 – 13CH3 – 40°C
X	Y
1	1
250	0.997
500	0.953
750	0.955
1000	0.878
1250	0.842
1500	0.71
1750	0.701
ILE73 – 13CH3 – 40°C
X	Y
1	1
250	1.026
500	0.996
750	0.955
1000	0.908
1250	0.878
1500	0.67
1750	0.584
VAL135 – 13CH3 – 40°C
X	Y
1	1
250	0.899
500	0.937
750	0.952
1000	0.922
1250	0.997
1500	0.872
1750	0.905
VAL82 – 13CH3 – 40°C
X	Y
1	1
250	0.987
500	0.965
750	0.913
1000	0.958
1250	0.909
1500	0.863
1750	0.864
VAL137(I) – 13CH3 – 40°C
X	Y
1	1
250	1.004
500	0.975
750	0.933
1000	0.955
1250	0.94
1500	0.866
1750	0.766
VAL83 – 13CH3 – 40°C
X	Y
1	1
250	0.999
500	0.869
750	0.881
1000	0.888
1250	0.684
1500	0.632
1750	0.566
VAL39 – 13CH3 – 40°C
X	Y
1	1
250	0.932
500	0.905
750	0.856
1000	0.802
1250	0.782
1500	0.672
1750	0.662
VAL144 – 13CH3 – 40°C
X	Y
1	1
250	0.938
500	0.922
750	0.905
1000	0.81
1250	0.773
1500	0.645
1750	0.62
FIGURE 5C
M118b
X	Y
1	1
250	0.983
500	0.941
750	0.882
1000	0.826
1250	0.687
1500	0.645

## Sheet: Figure 6
FIGURE 6C
X	Y	DeltaY
1	84.1	1.2
250	87.2
500	90.2	1.5
750	94.3
1000	95.25	0.75
1250	96.0
1500	96.85	0.85
1750	96.1
2000	96.25	0.95
2250	96.5
2500	96.75
FIGURE 6D
				DPPC						POPC/PG
		replicate 1		replicate 2		replicate 3		replicate 1		replicate 2		replicate 3
Gi		103.254		114.726		92.981		96.856		121.485		99.852
Gi,BLT2		199.36		188.548		161.125		184.964		251.621		221.651
Gi,BLT2,LTB4		292.072		343.245		267.136		379.338		441.717		430.834

## Sheet: Figure 7
FIGURE 7A - ILE PEAK 1
PCPG - APO
X	Y	DeltaY
500	34.7	1.4
750	34.6
1000	33.65	0.95
1250	33.4
1500	32.7	0.5
1750	32.8
2000	32.2	0.7
2250	31.6
2500	31.62	0.42
PCPG - HOLO
X	Y	DeltaY
500	31.67	0.295
750	30.91
1000	29.125	0.325
1250	29.63
1500	28.295	0.375
1750	28.27
2000	28.50	0.43
2250	28.87
2500	28.54
DPPC - APO
X	Y	DeltaY
500	39.545	1.825
750	39.18
1000	38.015	1.485
1250	38.09
1500	36.955	0.825
1750	36.53
2000	36.37	0.2
2250	36.58
2500	36.74
DPPC - HOLO
X	Y	DeltaY
500	36.93	1.07
750	35.3
1000	35.5	1.555
1250	36.01
1500	34.935	0.75
1750	35.13
2000	34.925	1.885
2250	35.07
2500	35.88
FIGURE 7A - ILE PEAKS 2 & 5
PCPG - APO PEAK 2
X	Y	DeltaY
500	7.4	0.5
750	6.2
1000	4.3	0.05
1250	4.6
1500	3.45	0.45
1750	3.6
2000	3.65	0.35
2250	3.7
2500	4.455	0.555
PCPG - HOLO PEAK 5
X	Y	DeltaY
500	11.635	1.435
750	13.01
1000	14.27	0.25
1250	15.26
1500	15.63	0.73
1750	16.39
2000	16.745	0.165
2250	16.92
2500	16.81
DPPC - APO PEAK 2
X	Y	DeltaY
500	13.305	1.225
750	11.77
1000	10.41	1.99
1250	8.50
1500	8.125	0.305
1750	7.89
2000	7.715	0.075
2250	8.23
2500	7.44
DPPC - HOLO PEAK 2
X	Y	DeltaY
750	11.36
1000	9.20	1.3675
1250	7.79
1500	4.435	1.055
1750	5.14
2000	4.115	0.75
2250	5.18
2500	2.73
PCPG - APO PEAK 5
X	Y	DeltaY
500	10.90	0.5
750	12.60
1000	14.65	0.35
1250	15.01
1500	16.0	0.2
1750	16.6	0
2000	16.85	0.05
2250	16.7
2500	16.815	0.185
DPPC - APO PEAK 5
X	Y	DeltaY
500	9.83	0.44
750	11.235
1000	11.985	1.195
1250	13.37
1500	14.405	0.585
1750	15.07
2000	15.055	0.025
2250	14.85
2500	15.2
DPPC - HOLO PEAK 5
X	Y	DeltaY
750	10.73
1000	11.72	0.555
1250	13.725
1500	14.54	1.05
1750	15.91
2000	15.89	0.6
2250	15.96
2500	16.01
FIGURE 7A - ILE PEAKS 3
PCPG - APO
X	Y	DeltaY
500	32.2	0.5
750	31.4
1000	31.9	0.4
1250	31.3
1500	32.48	0.3175
1750	32.2
2000	33.2	0.2
2250	33.2
2500	33.0	0.6
PCPG - HOLO
X	Y	DeltaY
500	37.437	1.3875
750	37.36
1000	37.852	0.5525
1250	36.6
1500	36.785	0.085
1750	36.46
2000	36.82	0.04
2250	36.42
2500	36.75
DPPC - APO
X	Y	DeltaY
500	26.25	1.48
750	25.97
1000	27.005	0.855
1250	27.19
1500	27.667	0.2175
1750	27.29
2000	27.89	0.62
2250	28.26
2500	28.33
DPPC - HOLO
X	Y	DeltaY
500	31.11	3.34
750	31.83
1000	30.33	0.5
1250	30.57
1500	32.84	0.27
1750	33.41
2000	32.45	2.23
2250	32.38
2500	32.11
FIGURE 7A - ILE PEAKS 4
PCPG - APO
X	Y	DeltaY
500	16.0	0.05
750	15.2
1000	15.5	0.2
1250	15.7
1500	15.5	0.3
1750	14.8
2000	14.1	0.6
2250	14.8
2500	14.11	0.19
PCPG - HOLO
X	Y	DeltaY
500	19.175	0.765
750	18.72
1000	18.745	0.085
1250	18.51
1500	19.28	0.44
1750	18.87
2000	17.94	0.3
2250	17.78
2500	17.9
DPPC - APO
X	Y	DeltaY
500	12.89	1.2
750	11.935
1000	13.26	0.75
1250	12.85
1500	12.845	0.325
1750	13.22
2000	12.965	0.365
2250	12.08
2500	12.28
DPPC - HOLO
X	Y	DeltaY
500	13.177	0.9525
750	12.53
1000	13.5	0.5
1250	13.405
1500	14.24	0.75
1750	13.11
2000	13.415	0.235
2250	13.55
2500	13.275
FIGURE 7B - MET PEAK A
PCPG - APO
X	Y	DeltaY
750	21.86
1000	19.53	0.47
1250	18.85
1500	18.465	0.105
1750	17.5
2000	17.31	0.53
2250	17.06
2500	17.885	0.435
PCPG - HOLO
X	Y	DeltaY
750	22.16
1000	15.93	1.75
1250	16.53
1500	15.465	2.055
1750	15.39
2000	16.45	0.855
2250	16.05
2500	15.89
DPPC - APO
X	Y	DeltaY
750	33.11
1000	27.93	1.5
1250	29.02
1500	26.245	1.235
1750	28.61
2000	25.605	0.905
2250	26.55
2500	28.63
DPPC - HOLO
X	Y	DeltaY
750	26.89
1000	26.7	0.68
1250	25.8
1500	26.445	1.725
1750	28.61
2000	27.3	1.205
2250	34.58
2500	34.37
FIGURE 7B - MET PEAK B
PCPG - APO
X	Y	DeltaY
750	69.05
1000	74.465	0.555
1250	76.43
1500	77.045	0.475
1750	78.79
2000	79.17	0.82
2250	78.33
2500	76.74	0.66
PCPG - HOLO
X	Y	DeltaY
750	63.56
1000	74.045	3.685
1250	75.11
1500	73.69	1.55
1750	77.14
2000	75.96	3.29
2250	74.67
2500	75.78
DPPC - APO
X	Y	DeltaY
750	54.69
1000	55.47	3.5
1250	58.14
1500	60.44	2.1
1750	59.67
2000	60.83	0.67
2250	60.17
2500	60.64
DPPC - HOLO
X	Y	DeltaY
750	45.61
1000	51.755	3.545
1250	46.8
1500	50.895	4.475
1750	48.98
2000	50.98	2.67
2250	47.64
2500	47.18
FIGURE 7B - MET PEAK C
PCPG - APO
X	Y	DeltaY
750	9.09
1000	6.0	1.025
1250	4.72
1500	4.49	0.38
1750	3.71
2000	4.11	0.5
2250	4.61
2500	5.33	0.7
PCPG - HOLO
X	Y	DeltaY
750	14.28
1000	9.81	1.72
1250	8.36
1500	10.34	0.495
1750	7.47
2000	7.59	2.435
2250	9.28
2500	8.33	0.7
DPPC - APO
X	Y	DeltaY
750	12.2
1000	16.6	2.5
1250	12.84
1500	13.315	0.865
1750	11.72
2000	12.65	0.66
2250	13.28
2500	10.73
DPPC - HOLO
X	Y	DeltaY
750	27.5
1000	21.045	3.725
1250	27.4
1500	22.66	2.865
1750	21.0
2000	21.72	1.66
2250	17.78
2500	18.45
FIGURE 7B - MET PEAK D
PCPG - APO
X	Y	DeltaY
750	26.94
1000	25.075	1.985
1250	18.54
1500	19.52	1.34
1750	15.13
2000	16.15	0.48
2250	17.16
2500	17.06	0.57
PCPG - HOLO
X	Y	DeltaY
750	36.13
1000	28.12	1.25
1250	27.5
1500	27.045	1.355
1750	19.83
2000	22.095	4.335
2250	19.7
2500	23.6
DPPC - APO
X	Y	DeltaY
750	33.7
1000	36.195	0.555
1250	30.01
1500	27.56	2.04
1750	25.68
2000	24.595	3.155
2250	21.55
2500	25.99
DPPC - HOLO
X	Y	DeltaY
750	43.47
1000	40.59	2.2
1250	38.07
1500	35.26	2.44
1750	36 0
2000	36.34	1.78
2250	40.1
2500	34.37
FIGURE 7B - MET PEAK E
PCPG - APO
X	Y	DeltaY
750	73.06
1000	74.925	1.985
1250	72.5
1500	80.48	1.34
1750	84.87
2000	83.85	0.48
2250	82.84
2500	82.94	0.57
PCPG - HOLO
X	Y	DeltaY
750	63.87
1000	71.88	1.25
1250	72.5
1500	72.96	1.36
1750	80.17
2000	77.905	4.337
2250	80.3
2500	76.4
DPPC - APO
X	Y	DeltaY
750	66.3
1000	63.805	1.985
1250	69.99
1500	72.44	1.34
1750	74.32
2000	75.405	0.48
2250	78.45
2500	74.01	0.57
DPPC - HOLO
X	Y	DeltaY
750	56.53
1000	59.41	2.2
1250	61.93
1500	64.75	2.44
1750	64.0
2000	63.66	1.78
2250	59.9
2500	65.63
FIGURE 7C
I229 APO - PCPG - PA => I
X	Y	DeltaY
1	-4127	222
250	-4754
500	-5499	420
750	-6952
1000	-7429	411
1250	-7874
1500	-8488	690
I229 HOLO - PCPG - PA => I
X	Y	DeltaY
1	-3253	252
250	-4317
500	-4688	326
750	-5056
1000	-6085	306
1250	-6409
1500	-6987	222
M105 APO - PCPG - C => A+B
X	Y	DeltaY
750	-5705
1000	-6817	501
1250	-7445
1500	-7575	239
1750	-8068
M105 HOLO - PCPG - C => A+B
X	Y	DeltaY
750	-4440
1000	-5497	830
1250	-5932
1500	-5352	500
1750	-6235
M105 APO - DPPC - C => A+B
X	Y	DeltaY
750	-4890
1000	-3999	663
1250	-4745
1500	-4641	364
1750	-5003
2000	-4730	244
2225	-4649
2500	-5252
M105 HOLO - DPPC - C => A+B
X	Y	DeltaY
750	-2402
1000	-3276	671
1250	-2414
1500	-3041	693
1750	-3283
2000	-3176	428
2250	-3794
2500	-3682
M197 APO - PCPG - D => E
X	Y	DeltaY
750	-2472
1000	-2712	262
1250	-3379
1500	-3510	210
1750	-4272
M197 HOLO - PCPG - D => E
X	Y	DeltaY
750	-1412
1000	-2325	153
1250	-2402
1500	-2459	170
1750	-3461
M197 APO - DPPC - D => E
X	Y	DeltaY
750	-1677
1000	-1405	115
1250	-2098
1500	-2394	229
1750	-2636
M197 HOLO - DPPC - D => E
X	Y	DeltaY
750	-651
1000	-944	226
1250	-1206
1500	-1506	265
I229 APO - PCPG - 2 => 5
X	Y	DeltaY
500	-963	281
750	-1754
1000	-3036	332
1250	-2924
1500	-3808	354
I229 APO - DPPC - 2 => 5
X	Y	DeltaY
500	749	169.5
750	119
1000	-347	360.5
1250	-1119
1500	-1415	97
I229 HOLO - DPPC - 2 => 5
X	Y	DeltaY
750	139
1000	-597	368
1250	-1404
1500	-2938	768
1750	-2802
2000	-3343	545

## Sheet: Figure 8
FIGURE 8
I229 PA sub-state (apo)
X	Y	Delta Y
1	10.673	0.088
250	10.795	0
500	10.918	0.08
750	11.151	0
1000	11.225	0.052
1250	11.477	0
1500	11.599	0.032
1750	11.588	0
2000	11.69	0.0075
2250	11.743	0
2500	11.773	0
I229 peak 1 (apo)
X	Y	Delta Y
1	9.8103	0.0001
250	9.8659	0
500	9.8659	0
750	9.96795	0
1000	9.9587	0.001
1250	9.9958	0
1500	10.0514	0
1750	10.0886	0
2000	10.1442	0
2250	10.1813	0
2500	10.237	0
I229 peak 3 (apo)
X	Y	Delta Y
1	9.9212	0.074
250	9.9215	0
500	9.9865	0.01
750	10.0329	0
1000	10.07	0
1250	10.1257	0
1500	10.1628	0
1750	10.1813	0
2000	10.237	0
2250	10.2741	0
2500	10.3112	0
I229 peak 4 (apo)
X	Y	Delta Y
1	10.2099	0.001
250	10.237	0
500	10.2741	0
750	10.3112	0
1000	10.3577	0.01
1250	10.404	0
1500	10.4411	0
1750	10.4783	0
2000	10.5154	0
2250	10.571	0
2500	10.5896	0
I229 peak 5 (apo)
X	Y	Delta Y
750	10.2556	0
1000	10.30195	0.01
1250	10.3669	0
1500	10.4133	0.0093
1750	10.4597	0
2000	10.4968	0
2250	10.5339	0
2500	10.571	0
M105 peak A (apo)
X	Y	Delta Y
250	14.134	0
500	14.134	0
750	14.1526	0
1000	14.2361	0.01
1250	14.2639	0
1500	14.2918	0.01
1750	14.3196	0
2000	14.3567	0.019
2250	14.4124	0
2500	14.431	0
M105 peak B (apo)
X	Y	Delta Y
250	14.1897	0
500	14.2083	0.019
750	14.2639	0
1000	14.3196	0
1250	14.3567	0
1500	14.4124	0
1750	14.4496	0
2000	14.4866	0
2250	14.5237	0
2500	14.5609	0
M105 peak C (apo)
X	Y	Delta Y
250	14.3382	0
500	14.3567	0.06
750	14.3196	0
1000	14.3846	0.065
1250	14.4866	0
1500	14.4278	0.06
2000	14.5093	0.033
2250	14.6093	0
2500	14.6351	0
M197 peak D (apo)
X	Y	Delta Y
750	14.3196	0
1000	14.3289	0.028
1250	14.4495	0
1500	14.3939	0.019
1750	14.4495	0
2000	14.48665	0.019
2250	14.5609	0
2500	14.5423	0
M197 peak E (apo)
X	Y	Delta Y
500	14.2825	0.019
750	14.3382	0
1000	14.3567	0
1250	14.3938	0
1500	14.431	0
1750	14.4866	0
2000	14.5052	0
2250	14.5423	0
2500	14.5794	0

## Sheet: Figure A-Supp Info
Supp Fig A DOSY DPPC
-BLT2 1 bar CH3 experimental
10.080625	1.0003963
45.887076	0.96922481
107.59913	0.89961846
195.21678	0.81902028
308.74004	0.72416756
448.1689	0.62709432
613.50336	0.52728787
804.74342	0.43322237
1021.8891	0.3447045
1264.9404	0.26835503
1533.8189	0.20188241
1828.6742	0.14655167
2149.435	0.10338701
2496.1015	0.069964314
2868.6736	0.044198093
3267.1513	0.026314841
-BLT2 1 bar CH3 fitted
10.080625	1
45.887076	0.96279415
107.59913	0.90188985
195.21678	0.82197795
308.74004	0.72887566
448.1689	0.62883013
613.50336	0.52783702
804.74342	0.43107513
1021.8891	0.34252534
1264.9404	0.26480065
1533.8189	0.19919023
1828.6742	0.14577093
2149.435	0.10379117
2496.1015	0.071901264
2868.6736	0.048461767
3267.1513	0.031779611
-BLT2 2500 bar CH3 experimental
10.080625	0.99936246
45.887076	0.91289211
107.59913	0.80031229
195.21678	0.73770746
308.74004	0.64329408
448.1689	0.5568921
613.50336	0.47147333
804.74342	0.37635316
1021.8891	0.31305428
1264.9404	0.25603142
1533.8189	0.1898156
1828.6742	0.14454011
2149.435	0.10509858
2496.1015	0.077010635
2868.6736	0.054931774
3267.1513	0.037110006
-BLT2 2500 bar CH3 fitted
10.080625	1
45.887076	0.90918357
107.59913	0.81073526
195.21678	0.72383554
308.74004	0.64161924
448.1689	0.55792596
613.50336	0.47349415
804.74342	0.39172341
1021.8891	0.31586327
1264.9404	0.24823724
1533.8189	0.19015872
1828.6742	0.14196547
2149.435	0.10329921
2496.1015	0.073258673
2868.6736	0.050637107
3267.1513	0.034113518
+BLT2/LTB4 1 bar CH3 experimental
10.080625	1.0001669
45.887076	0.91129109
107.59913	0.81029104
195.21678	0.73530817
308.74004	0.63618493
448.1689	0.56012025
613.50336	0.47632534
804.74342	0.38984509
1021.8891	0.30813364
1264.9404	0.24381033
1533.8189	0.18913685
1828.6742	0.14283334
2149.435	0.10116474
2496.1015	0.074314646
2868.6736	0.049360426
3267.1513	0.033457937
+BLT2/LTB4 1 bar CH3 fitted
10.080625	1
45.887076	0.91098796
107.59913	0.8137216
195.21678	0.72670535
308.74004	0.64352235
448.1689	0.55861753
613.50336	0.47305906
804.74342	0.39038103
1021.8891	0.31388326
1264.9404	0.24589392
1533.8189	0.18769878
1828.6742	0.13958665
2149.435	0.10114075
2496.1015	0.071401653
2868.6736	0.049112292
3267.1513	0.03291334
+BLT2/LTB4 2500 bar CH3 experimental
10.080625	0.99564381
45.887076	0.89588285
107.59913	0.714921
195.21678	0.6551568
308.74004	0.54226539
448.1689	0.48589957
613.50336	0.41241244
804.74342	0.35359066
1021.8891	0.27874958
1264.9404	0.22791215
1533.8189	0.19173248
1828.6742	0.15223861
2149.435	0.11977259
2496.1015	0.087322825
2868.6736	0.066921558
3267.1513	0.050496067
+BLT2/LTB4 2500 bar CH3 fitted
10.080625	1
45.887076	0.87961062
107.59913	0.74289011
195.21678	0.63137604
308.74004	0.54784178
448.1689	0.47875953
613.50336	0.41440767
804.74342	0.35221474
1021.8891	0.2930999
1264.9404	0.23865288
1533.8189	0.19012589
1828.6742	0.14817622
2149.435	0.11298063
2496.1015	0.084278661
2868.6736	0.06150628
3267.1513	0.043914655
-BLT2 1 bar CH2 experimental
10.080625	1.00976
45.887076	0.97210564
107.59913	0.90696302
195.21678	0.82234996
308.74004	0.72800224
448.1689	0.63106439
613.50336	0.53136859
804.74342	0.43823293
1021.8891	0.35153162
1264.9404	0.27719969
1533.8189	0.2135755
1828.6742	0.16153361
2149.435	0.12060162
2496.1015	0.089654155
2868.6736	0.0660813
3267.1513	0.048650051
-BLT2 1 bar CH2 fitted
10.080625	1
45.887076	0.96403999
107.59913	0.90507179
195.21678	0.82749225
308.74004	0.73677991
448.1689	0.6388583
613.50336	0.5394662
804.74342	0.44362587
1021.8891	0.35527318
1264.9404	0.27707728
1533.8189	0.21045882
1828.6742	0.15566632
2149.435	0.11212827
2496.1015	0.0786554
2868.6736	0.053732231
3267.1513	0.035746551
-BLT2 2500 bar CH2 experimental
10.080625	0.9973352
45.887076	0.89695963
107.59913	0.76329592
195.21678	0.70039203
308.74004	0.60700973
448.1689	0.52264631
613.50336	0.44454536
804.74342	0.35853884
1021.8891	0.29351692
1264.9404	0.23262831
1533.8189	0.1760137
1828.6742	0.12682142
2149.435	0.091118678
2496.1015	0.060195665
2868.6736	0.038328473
3267.1513	0.018844807
-BLT2 2500 bar CH2 fitted
10.080625	1
45.887076	0.88789073
107.59913	0.77771608
195.21678	0.68921757
308.74004	0.60827127
448.1689	0.52610676
613.50336	0.44352127
804.74342	0.36407592
1021.8891	0.29097852
1264.9404	0.22642188
1533.8189	0.1715534
1828.6742	0.12654261
2149.435	0.090878798
2496.1015	0.063544321
2868.6736	0.043259279
3267.1513	0.028672805
+BLT2/LTB4 1 bar CH2 experimental
10.080625	1.0024692
45.887076	0.90964164
107.59913	0.81885517
195.21678	0.73984311
308.74004	0.64830483
448.1689	0.57573372
613.50336	0.48610859
804.74342	0.40180811
1021.8891	0.32079651
1264.9404	0.25591454
1533.8189	0.20359199
1828.6742	0.15758158
2149.435	0.11849085
2496.1015	0.089541714
2868.6736	0.067509439
3267.1513	0.050849791
+BLT2/LTB4 1 bar CH2 fitted
10.080625	1
45.887076	0.91479059
107.59913	0.81861503
195.21678	0.73199327
308.74004	0.65098306
448.1689	0.56942708
613.50336	0.48704562
804.74342	0.40666725
1021.8891	0.33137299
1264.9404	0.26350449
1533.8189	0.20449504
1828.6742	0.15486031
2149.435	0.11444299
2496.1015	0.082533438
2868.6736	0.058084788
3267.1513	0.039892071
+BLT2/LTB4 2500 bar CH2 experimental
10.080625	0.98927094
45.887076	0.79583839
107.59913	0.47798328
195.21678	0.44451581
308.74004	0.28994116
448.1689	0.29344251
613.50336	0.23689522
804.74342	0.21301004
1021.8891	0.13791186
1264.9404	0.10822813
1533.8189	0.1149853
1828.6742	0.087099183
2149.435	0.062007046
2496.1015	0.06030755
2868.6736	0.043738459
3267.1513	0.026547539
+BLT2/LTB4 2500 bar CH2 fitted
10.080625	1
45.887076	0.76093403
107.59913	0.53236276
195.21678	0.39251023
308.74004	0.32036851
448.1689	0.27523033
613.50336	0.23669101
804.74342	0.19993581
1021.8891	0.1652
1264.9404	0.13343647
1533.8189	0.10536272
1828.6742	0.08131832
2149.435	0.061348768
2496.1015	0.045241741
2868.6736	0.032612853
3267.1513	0.022980226
Supp Fig A DOSY POPC/POPG
-BLT2 1bar CH3 experimental
10.080625	1.0091481
45.887076	0.98489109
107.59913	0.93125016
195.21678	0.86864101
308.74004	0.79339679
448.1689	0.71108427
613.50336	0.62642709
804.74342	0.54207397
1021.8891	0.46201879
1264.9404	0.38671825
1533.8189	0.31959416
1828.6742	0.25982
2149.435	0.20823803
2496.1015	0.16524317
2868.6736	0.1291286
3267.1513	0.099607635
-BLT2 1bar CH3 fitted
10.080625	1
45.887076	0.97351693
107.59913	0.92950914
195.21678	0.87042321
308.74004	0.79941798
448.1689	0.72008541
613.50336	0.63615179
804.74342	0.55119357
1021.8891	0.46839708
1264.9404	0.39038297
1533.8189	0.31912417
1828.6742	0.2558421
2149.435	0.20116433
2496.1015	0.15513029
2868.6736	0.11732994
3267.1513	0.087033763
-BLT2 2500 bars CH3 experimental
10.080625	1.007791
45.887076	0.97184692
107.59913	0.89640073
195.21678	0.82425423
308.74004	0.72871939
448.1689	0.63270785
613.50336	0.53613669
804.74342	0.44132994
1021.8891	0.35965305
1264.9404	0.2829502
1533.8189	0.21413632
1828.6742	0.15789326
2149.435	0.11220721
2496.1015	0.075466783
2868.6736	0.048428926
3267.1513	0.028648861
-BLT2 2500 bar CH3 fitted
10.080625	1
45.887076	0.96392412
107.59913	0.90477557
195.21678	0.82697816
308.74004	0.73604164
448.1689	0.63791952
613.50336	0.5383746
804.74342	0.44244409
1021.8891	0.35406859
1264.9404	0.27591262
1533.8189	0.20938512
1828.6742	0.15471895
2149.435	0.11132594
2496.1015	0.078001761
2868.6736	0.053219109
3267.1513	0.035357859
+BLT2 1 bar CH3 experimental
10.080625	1.0197516
45.887076	0.98372017
107.59913	0.90671579
195.21678	0.82924162
308.74004	0.73988902
448.1689	0.64937646
613.50336	0.55662003
804.74342	0.46683636
1021.8891	0.38569664
1264.9404	0.31066945
1533.8189	0.2455777
1828.6742	0.18763936
2149.435	0.14209282
2496.1015	0.10671481
2868.6736	0.078900439
3267.1513	0.058104309
+BLT2 1 bar CH3 fitted
10.080625	1
45.887076	0.96687877
107.59913	0.9123487
195.21678	0.84016871
308.74004	0.75507302
448.1689	0.66225953
613.50336	0.56687106
804.74342	0.47354054
1021.8891	0.38605293
1264.9404	0.307152
1533.8189	0.23851113
1828.6742	0.18073893
2149.435	0.13366311
2496.1015	0.096469105
2868.6736	0.067948791
3267.1513	0.046708081
+BLT2 2500 bars CH3 experimental
10.080625	0.99690458
45.887076	0.9504656
107.59913	0.83253714
195.21678	0.75584182
308.74004	0.66137237
448.1689	0.57456115
613.50336	0.48697068
804.74342	0.40280742
1021.8891	0.32435818
1264.9404	0.27112172
1533.8189	0.20614963
1828.6742	0.16264479
2149.435	0.12159546
2496.1015	0.092334903
2868.6736	0.068139823
3267.1513	0.050963899
+BLT2 2500 bar CH3 fitted
10.080625	1
45.887076	0.93780699
107.59913	0.84933255
195.21678	0.75230541
308.74004	0.6575635
448.1689	0.56853271
613.50336	0.48502922
804.74342	0.40668998
1021.8891	0.33411679
1264.9404	0.26848601
1533.8189	0.21088056
1828.6742	0.16183354
2149.435	0.12134203
2496.1015	0.088890692
2868.6736	0.063621206
3267.1513	0.0444885
+BLT2/LTB4 1 bar CH3 experimental
10.080625	0.99735171
45.887076	0.9575885
107.59913	0.86027625
195.21678	0.78866659
308.74004	0.70442875
448.1689	0.62142072
613.50336	0.53711444
804.74342	0.45711999
1021.8891	0.38617427
1264.9404	0.31060258
1533.8189	0.25139755
1828.6742	0.19871853
2149.435	0.15577054
2496.1015	0.11964761
2868.6736	0.092223229
3267.1513	0.070527941
+BLT2/LTB4 2500 bar CH3 fitted
10.080625	1
45.887076	0.94776675
107.59913	0.87220018
195.21678	0.78713042
308.74004	0.70124769
448.1689	0.61765939
613.50336	0.53675919
804.74342	0.4588351
1021.8891	0.38493333
1264.9404	0.31653443
1533.8189	0.25500945
1828.6742	0.20121377
2149.435	0.15549859
2496.1015	0.11769468
2868.6736	0.087246438
3267.1513	0.06334303
+BLT2/LTB4 2500 bar CH3 experimental
10.080625	0.99951393
45.887076	0.88085588
107.59913	0.72197292
195.21678	0.65772368
308.74004	0.56717652
448.1689	0.48653931
613.50336	0.41590131
804.74342	0.34655643
1021.8891	0.29299205
1264.9404	0.23587452
1533.8189	0.1862146
1828.6742	0.14659496
2149.435	0.11265501
2496.1015	0.086598806
2868.6736	0.064243371
3267.1513	0.046733196
+BLT2/LTB4 2500 bar CH3 fitted
10.080625	1
45.887076	0.87464523
107.59913	0.7410231
195.21678	0.63774973
308.74004	0.55941829
448.1689	0.49024923
613.50336	0.4228918
804.74342	0.35708435
1021.8891	0.29476633
1264.9404	0.23782659
1533.8189	0.18755919
1828.6742	0.14456181
2149.435	0.10890137
2496.1015	0.080182136
2868.6736	0.057701409
3267.1513	0.040584457
-BLT2 1 bar CH2 experimental
10.080625	1.0122094
45.887076	0.98129947
107.59913	0.92927889
195.21678	0.8575586
308.74004	0.77769882
448.1689	0.69077651
613.50336	0.60166346
804.74342	0.51427106
1021.8891	0.43160881
1264.9404	0.35620187
1533.8189	0.29064989
1828.6742	0.23365453
2149.435	0.18639838
2496.1015	0.14761275
2868.6736	0.11628003
3267.1513	0.091374491
-BLT2 1 bar CH2 fitted
10.080625	1
45.887076	0.97140032
107.59913	0.92401547
195.21678	0.86068256
308.74004	0.7850359
448.1689	0.70116268
613.50336	0.61324049
804.74342	0.52520108
1021.8891	0.44045663
1264.9404	0.36171245
1533.8189	0.29089354
1828.6742	0.22906695
2149.435	0.17663369
2496.1015	0.13337284
2868.6736	0.098615238
3267.1513	0.071400854
-BLT2 2500 bar CH2 experimental
10.080625	1.0019256
45.887076	0.97114836
107.59913	0.89630765
195.21678	0.82162024
308.74004	0.72786954
448.1689	0.6316127
613.50336	0.53488894
804.74342	0.44089612
1021.8891	0.35633395
1264.9404	0.27718855
1533.8189	0.20889483
1828.6742	0.15186955
2149.435	0.10558847
2496.1015	0.069454052
2868.6736	0.040596561
3267.1513	0.019914568
-BLT2 2500 bar CH2 fitted
10.080625	1
45.887076	0.96345039
107.59913	0.90356504
195.21678	0.82487889
308.74004	0.73302985
448.1689	0.63409429
613.50336	0.53393295
804.74342	0.43764333
1021.8891	0.34918422
1264.9404	0.27119995
1533.8189	0.20505043
1828.6742	0.15090386
2149.435	0.10810374
2496.1015	0.075384452
2868.6736	0.051170959
3267.1513	0.033811624
+BLT2 1 bar CH2 experimental
10.080625	1.0143657
45.887076	0.97471551
107.59913	0.90507591
195.21678	0.8253978
308.74004	0.73507192
448.1689	0.6422654
613.50336	0.54712046
804.74342	0.45536255
1021.8891	0.37148097
1264.9404	0.2962091
1533.8189	0.23015658
1828.6742	0.17236852
2149.435	0.12792042
2496.1015	0.092525335
2868.6736	0.065048266
3267.1513	0.04408818
+BLT2 1 bar CH2 fitted
10.080625	1
45.887076	0.96546911
107.59913	0.90873057
195.21678	0.83385448
308.74004	0.74593978
448.1689	0.65054246
613.50336	0.55310285
804.74342	0.45845269
1021.8891	0.37046017
1264.9404	0.2918414
1533.8189	0.22415273
1828.6742	0.16782986
2149.435	0.12250471
2496.1015	0.087175557
2868.6736	0.060477669
3267.1513	0.040902865
+BLT2 2500 bar CH2 experimental
10.080625	0.99183301
45.887076	0.94995299
107.59913	0.82823297
195.21678	0.75272895
308.74004	0.65846576
448.1689	0.57301678
613.50336	0.48662192
804.74342	0.40091417
1021.8891	0.31918285
1264.9404	0.26143333
1533.8189	0.19705955
1828.6742	0.14612384
2149.435	0.10227826
2496.1015	0.068406925
2868.6736	0.041572795
3267.1513	0.021335265
+BLT2 2500 bar CH2 fitted
10.080625	1
45.887076	0.93124082
107.59913	0.84212638
195.21678	0.75090988
308.74004	0.66157614
448.1689	0.5727482
613.50336	0.48475987
804.74342	0.40015061
1021.8891	0.32190798
1264.9404	0.25233721
1533.8189	0.19275033
1828.6742	0.14345209
2149.435	0.10402732
2496.1015	0.073504971
2868.6736	0.050607486
3267.1513	0.033950142
+BLT2/LTB4 1 bar CH2 experimental
10.080625	0.99849821
45.887076	0.9539459
107.59913	0.87263587
195.21678	0.79472401
308.74004	0.70777093
448.1689	0.62111871
613.50336	0.53212013
804.74342	0.44739556
1021.8891	0.36953272
1264.9404	0.29404509
1533.8189	0.23204202
1828.6742	0.17863393
2149.435	0.13490482
2496.1015	0.10012005
2868.6736	0.071825437
3267.1513	0.050393494
+BLT2/LTB4 1 bar CH2 fitted
10.080625	1
45.887076	0.94975918
107.59913	0.87695008
195.21678	0.79373549
308.74004	0.70704172
448.1689	0.61950554
613.50336	0.53257906
804.74342	0.44822234
1021.8891	0.36883474
1264.9404	0.29660394
1533.8189	0.23307126
1828.6742	0.17893333
2149.435	0.13421732
2496.1015	0.09836489
2868.6736	0.070434554
3267.1513	0.049277145
+BLT2/LTB4 2500 bar CH2 experimental
10.080625	0.99635062
45.887076	0.83312239
107.59913	0.63765917
195.21678	0.56322361
308.74004	0.48301336
448.1689	0.4150229
613.50336	0.35929884
804.74342	0.30074871
1021.8891	0.26301905
1264.9404	0.19920896
1533.8189	0.16194477
1828.6742	0.1269753
2149.435	0.094466874
2496.1015	0.062833126
2868.6736	0.043958965
3267.1513	0.025630388
+BLT2/LTB4 2500 bar CH2 fitted
10.080625	1
45.887076	0.82119284
107.59913	0.65561723
195.21678	0.55004734
308.74004	0.48077596
448.1689	0.42132738
613.50336	0.36292893
804.74342	0.30572031
1021.8891	0.25163958
1264.9404	0.20237185
1533.8189	0.15902518
1828.6742	0.12208659
2149.435	0.091576506
2496.1015	0.067114161
2868.6736	0.048057178
3267.1513	0.033621445

## Sheet: Figure S2
Supp Fig. S2 DPPC pressure ramp at 285 and 323 K
Gamma – 323K
X	Y
1	1
100	1.001
200	0.998
300	0.998
400	1.002
500	1.003
600	0.994
700	0.988
800	0.982
900	0.976
1000	0.9715
Gamma – 285K
X	Y
1	1
100	0.992
200	0.977
300	0.968
400	0.957
500	0.952
600	0.937
700	0.931
800	0.924
900	0.916
1000	0.909
Alpha – 323K
X	Y
1	1
100	1.0735
200	1.134
300	1.1835
400	1.252
500	1.298
600	1.361
700	1.480
800	1.5485
900	1.565
1000	1.593
Alpha – 285K
X	Y
1	1
100	0.957
200	0.924
300	0.882
400	0.852
500	0.811
600	0.772
700	0.731
800	0.695
900	0.666
1000	0.640
g2 – 323K
X	Y
1	1
100	0.994
200	0.984
300	0.972
400	0.9545
500	0.903
600	0.780
700	0.701
800	0.647
900	0.605
1000	0.573
g2 – 285K
X	Y
1	1
100	0.937
200	0.938
300	0.880
400	0.861
500	0.804
600	0.785
700	0.759
800	0.702
900	0.686
1000	0.669
H2 – 323K
X	Y
1	1
100	1.002
200	0.986
300	0.975
400	0.952
500	0.916
600	0.823
700	0.751
800	0.7105
900	0.679
1000	0.651
H2 – 285K
X	Y
1	1
100	0.994
200	0.970
300	0.966
400	0.969
500	0.954
600	0.939
700	0.947
800	0.941
900	0.917
1000	0.919
H3 – 323K
X	Y
1	1
100	0.989
200	0.967
300	0.941
400	0.909
500	0.844
600	0.763
700	0.715
800	0.664
900	0.614
1000	0.576
H3 – 285K
X	Y
1	1
100	0.971
200	0.956
300	0.939
400	0.937
500	0.916
600	0.900
700	0.900
800	0.898
900	0.885
1000	0.878
H4-H15 – 323K
X	Y
1	1
100	0.967
200	0.923
300	0.876
400	0.808
500	0.701
600	0.576
700	0.503
800	0.437
900	0.384
1000	0.345
H4-H15 – 285K
X	Y
1	1
100	0.909
200	0.8255
300	0.755
400	0.696
500	0.643
600	0.592
700	0.548
800	0.509
900	0.471
1000	0.436
H16 – 323K
X	Y
1	1
100	0.987
200	0.975
300	0.976
400	0.965
500	0.935
600	0.841
700	0.779
800	0.717
900	0.686
1000	0.656
H16 – 285K
X	Y
1	1
100	0.96
200	0.9235
300	0.9
400	0.881
500	0.8505
600	0.815
700	0.801
800	0.779
900	0.7495
1000	0.726

## Sheet: Figure S3
Supp Fig. S3 DPPC temperature ramp at 1 and 1000 bar
Gamma – 1 bar
X	Y
285	1
286	1.032
287	1.054
288	1.075
289	1.098
290	1.122
291	1.121
292	1.134
293	1.136
294	1.138
295	1.147
296	1.144
297	1.121
298	1.112
299	1.097
300	1.082
301	1.059
302	1.036
303	1.013
304	0.991
305	0.972
306	0.9315
306.5	0.919
307	0.894
307.5	0.875
308	0.863
308.5	0.84
309	0.826
309.5	0.807
310	0.788
310.5	0.775
311	0.753
311.5	0.745
312	0.734
312.5	0.717
313	0.705
313.5	0.7
314	0.677
315	0.654
316	0.632
317	0.6
318	0.572
319	0.542
320	0.513
Gamma’ – 1 bar (grey curve)
X	Y
298	1
299	0.995
300	0.992
301	0.985
302	0.974
303	0.96
304	0.948
305	0.934
306	0.911
306.5	0.897
307	0.874
307.5	0.857
308	0.839
308.5	0.817
309	0.805
309.5	0.784
310	0.766
310.5	0.755
311	0.727
311.5	0.7135
312	0.702
312.5	0.675
313	0.6667
313.5	0.653
314	0.6275
315	0.6015
316	0.579
317	0.538
318	0.5155
319	0.485
320	0.454
Gamma’’ – 1 bar (grey curve)
X	Y
298	1
299	1.01
300	1.026
301	1.0415
302	1.064
303	1.09
304	1.1235
305	1.171
306	1.2185
306.5	1.257
307	1.286
307.5	1.319
308	1.37
308.5	1.409
309	1.462
309.5	1.516
310	1.561
310.5	1.62
311	1.648
311.5	1.692
312	1.708
312.5	1.721
313	1.728
313.5	1.722
314	1.708
315	1.689
316	1.661
317	1.631
318	1.607
319	1.58
320	1.5525
Gamma – 1000 bar
X	Y
285	1
286	1.065
287	1.129
288	1.205
289	1.2905
290	1.367
291	1.452
292	1.544
293	1.632
294	1.726
295	1.812
296	1.904
297	1.976
298	2.049
299	2.118
300	2.161
301	2.233
302	2.274
303	2.313
304	2.333
305	2.357
306	2.393
307	2.4
308	2.385
309	2.382
310	2.387
311	2.37
312	2.353
313	2.3265
314	2.299
315	2.279
316	2.243
317	2.2025
318	2.185
319	2.14
320	2.105
alpha – 1 bar
X	Y
285	1
286	1.085
287	1.128
288	1.241
289	1.311
290	1.3645
291	1.476
292	1.593
293	1.679
294	1.8
295	1.915
296	2.056
297	2.212
298	2.345
299	2.48
300	2.655
301	2.804
302	2.997
303	3.186
304	3.407
305.05	3.631
306.1	3.847
306.625	3.967
307.15	4.091
307.675	4.204
308.2	4.337
308.725	4.4615
309.25	4.585
309.775	4.739
310.3	4.867
310.825	4.9935
311.35	5.123
311.875	5.2665
312.4	5.382
312.925	5.4895
313.45	5.5525
313.975	5.615
314.5	5.6465
315.55	5.676
316.6	5.666
317.65	5.601
318.7	5.487
319.75	5.358
320.8	5.206
Alpha – 1000 bar
X	Y
285	1
286	1.049
287	1.166
288	1.216
289	1.264
290	1.313
291	1.418
292	1.506
293	1.656
294	1.77
295	1.925
296	2.013
297	2.164
298	2.224
299	2.41
300	2.621
301	2.696
302	2.869
303	3.068
304	3.269
305.05	3.395
306.1	3.649
307.15	3.798
308.2	4.028
309.25	4.155
310.3	4.354
311.35	4.488
312.4	4.678
313.45	4.819
314.5	5.013
315.55	5.098
316.6	5.296
317.65	5.38
318.7	5.539
319.75	5.637
320.8	5.7815
G2 – 1 bar
X	Y
285	1
286	1.1305
287	1.2485
288	1.43
289	1.623
290	1.766
291	2.01
292	2.27
293	2.528
294	2.878
295	3.185
296	3.517
297	3.9005
298	4.279
299	4.672
300	5.083
301	5.474
302	5.91
303	6.347
304	6.83
305.05	7.349
306.1	7.852
306.625	8.16
307.15	8.458
307.675	8.779
308.2	9.145
308.725	9.528
309.25	9.955
309.775	10.457
310.3	10.983
310.825	11.557
311.35	12.152
311.875	12.771
312.4	13.297
312.925	13.643
313.45	13.948
313.975	14.258
314.5	14.337
315.55	14.509
316.6	14.551
317.65	14.438
318.7	14.224
319.75	13.962
320.8	13.66
G2 – 1000 bar
X	Y
285	1
286	1.0605
287	1.19
288	1.316
289	1.482
290	1.588
291	1.756
292	1.95
293	2.184
294	2.429
295	2.76
296	3.042
297	3.412
298	3.711
299	4.123
300	4.577
301	4.888
302	5.356
303	5.855
304	6.382
305.05	6.835
306.1	7.411
307.15	7.927
308.2	8.51
309.25	9.029
310.3	9.622
311.35	10.128
312.4	10.762
313.45	11.315
314.5	11.93
315.55	12.46
316.6	13.081
317.65	13.604
318.7	14.234
319.75	14.779
320.8	15.334
H2 – 1 bar
X	Y
285	1
286	1.0435
287	1.075
288	1.107
289	1.168
290	1.212
291	1.239
292	1.3
293	1.342
294	1.383
295	1.4335
296	1.482
297	1.529
298	1.575
299	1.618
300	1.652
301	1.699
302	1.731
303	1.775
304	1.818
305	1.852
306	1.891
306.5	1.919
307	1.933
307.5	1.958
308	1.9665
308.5	1.999
309	2.028
309.5	2.072
310	2.121
310.5	2.189
311	2.264
311.5	2.311
312	2.35
312.5	2.385
313	2.395
313.5	2.411
314	2.422
315	2.417
316	2.404
317	2.39
318	2.35
319	2.32
320	2.291
H2 – 1000 bar
X	Y
285	1
286	1.039
287	1.079
288	1.103
289	1.162
290	1.243
291	1.286
292	1.358
293	1.424
294	1.518
295	1.538
296	1.651
297	1.713
298	1.849
299	1.912
300	1.959
301	2.099
302	2.202
303	2.273
304	2.391
305	2.485
306	2.54
307	2.6705
308	2.7295
309	2.835
310	2.92
311	3.029
312	3.096
313	3.194
314	3.241
315	3.304
316	3.362
317	3.459
318	3.503
319	3.5575
320	3.608
H3 – 1 bar
X	Y
285	1
286	1.08
287	1.143
288	1.229
289	1.321
290	1.419
291	1.516
292	1.615
293	1.706
294	1.778
295	1.88
296	2.004
297	2.1
298	2.195
299	2.29
300	2.403
301	2.496
302	2.613
303	2.722
304	2.839
305.05	2.971
306.1	3.076
306.625	3.14
307.15	3.185
307.675	3.236
308.2	3.306
308.725	3.373
309.25	3.448
309.775	3.536
310.3	3.623
310.825	3.705
311.35	3.808
311.875	3.93
312.4	4.038
312.925	4.141
313.45	4.2185
313.975	4.2885
314.5	4.3585
315.55	4.436
316.6	4.47
317.65	4.438
318.7	4.353
319.75	4.261
320.8	4.167
H3 – 1000 bar
X	Y
285	1
286	1.067
287	1.138
288	1.23
289	1.296
290	1.389
291	1.476
292	1.602
293	1.729
294	1.871
295	1.993
296	2.118
297	2.251
298	2.3875
299	2.5405
300	2.699
301	2.8445
302	3.014
303	3.183
304	3.356
305.05	3.52
306.1	3.722
307.15	3.897
308.2	4.084
309.25	4.2685
310.3	4.4525
311.35	4.635
312.4	4.832
313.45	5.01
314.5	5.212
315.55	5.367
316.6	5.602
317.65	5.77
318.7	5.973
319.75	6.161
320.8	6.3705
H4-H15 – 1 bar
X	Y
285	1
286	1.173
287	1.283
288	1.421
289	1.572
290	1.739
291	1.911
292	2.086
293	2.251
294	2.425
295	2.622
296	2.839
297	3.029
298	3.232
299	3.452
300	3.691
301	3.937
302	4.213
303	4.508
304	4.819
305.05	5.206
306.1	5.593
306.625	5.786
307.15	5.965
307.675	6.176
308.2	6.419
308.725	6.695
309.25	6.997
309.775	7.333
310.3	7.692
310.825	8.099
311.35	8.546
311.875	9.057
312.4	9.586
312.925	10.064
313.45	10.504
313.975	11.056
314.5	11.377
315.55	11.955
316.6	12.388
317.65	12.565
318.7	12.59
319.75	12.536
320.8	12.435
H4-H15 – 1000 bar
X	Y
285	1
286	1.131
287	1.268
288	1.426
289	1.607
290	1.79
291	1.995
292	2.23
293	2.476
294	2.75
295	3.043
296	3.368
297	3.699
298	4.065
299	4.46
300	4.865
301	5.31
302	5.7715
303	6.2565
304	6.763
305.05	7.303
306.1	7.884
307.15	8.475
308.2	9.078
309.25	9.707
310.3	10.34
311.35	11.01
312.4	11.694
313.45	12.383
314.5	13.077
315.55	13.754
316.6	14.521
317.65	15.27
318.7	16.039
319.75	16.869
320.8	17.725
H4-H15 – 1 bar (blue curve)
X	Y
287.865	-0.033759
292.888	0.039897
297.81	0.0284016
304.843	-0.030336
306.852	-0.047847
307.857	-0.03504
308.861	-0.070905
309.866	-0.042708
310.87	0.054243
311.875	0.161295
312.88	0.55041
313.884	2.36415
314.889	5.73
315.894	6.9366
316.798	7.7691
317.802	8.7477
318.807	9.5976
319.812	10.371
320.816	11.1921
H16 – 1 bar
X	Y
285	1
286	1.0515
287	1.085
288	1.127
289	1.166
290	1.215
291	1.26
292	1.304
293	1.343
294	1.37
295	1.402
296	1.432
297	1.448
298	1.463
299	1.4895
300	1.502
301	1.525
302	1.542
303	1.569
304	1.59
305	1.6165
306	1.64
306.5	1.65
307	1.665
307.5	1.686
308	1.71
308.5	1.739
309	1.758
309.5	1.797
310	1.843
310.5	1.894
311	1.932
311.5	1.964
312	1.99
312.5	2.019
313	2.02
313.5	2.021
314	2.023
315	2.011
316	1.993
317	1.972
318	1.943
319	1.905
320	1.87
H16 – 1000 bar
X	Y
285	1
286	1.068
287	1.111
288	1.178
289	1.26
290	1.327
291	1.385
292	1.459
293	1.525
294	1.58
295	1.649
296	1.738
297	1.7985
298	1.906
299	1.955
300	2.006
301	2.125
302	2.182
303	2.243
304	2.303
305	2.398
306	2.41
307	2.485
308	2.538
309	2.621
310	2.649
311	2.734
312	2.766
313	2.805
314	2.801
315	2.882
316	2.876
317	2.945
318	2.952
319	3.02
320	3.019
H16 – 1 bar (blue curve)
X	Y
287.865	1.009183
292.888	1.0188228
297.81	1.0149149
304.843	1.01365
305.852	1.0124755
306.857	1.0140798
307.861	1.0113948
308.866	1.013198
309.87	1.0171351
311.875	1.0186359
312.88	1.031982
313.884	1.13733
314.889	1.33751
315.894	1.3942
316.798	1.42498
317.802	1.46855
318.807	1.50316
319.812	1.53255
320.816	1.56308

## Sheet: Figure S15
FIGURE S13
ONLY colored curves (the black curves are described in FIG 1 and 2, vide supra)
FIGURE S13B
CHOLESTEROL (red curve) - PCPG - receptor-free nanodiscs
X	Y	DeltaY
1	1
250	0.849
500	0.967	0.05
750	0.935
1000	0.895	0.064
1250	0.921
1500	0.675	0.133
1750	0.569
2000	0.369	0.055
2250	0.311
2500	0.341
FIGURE S13C
ILE HIGHLY POPULATED STATES (I states) - PCPG (green curve)
X	Y	DeltaY
1	1
250	1.119
500	1.2015	0.0825
750	1.258
1000	1.5395	0.0095
1250	1.615
1500	1.661	0.077
1750	1.713
2000	1.666	0.025
2250	1.786
2500	1.8
MET - PCPG (blue curve)
X	Y	DeltaY
1	1
250	1.084
500	1.4275	0.0025
750	1.696
1000	1.726	0.029
1250	1.65
1500	1.761	0.037
1750	1.903
2000	1.896	0.024
2250	1.893
2500	1.935
CHOLESTEROL (red curve) - PCPG - +BLT2 (red curve)
X	Y	DeltaY
1	1
250	1.053
500	1.186	0.065
750	1.541
1000	1.5805	0.2005
1250	1.746
1500	1.63	0.0332
1750	1.902
2000	1.684	0.06
2250	1.918
2500	1.892
FIGURE S13D
CHOLESTEROL (red curve) - DPPC - receptor-free nanodiscs
X	Y	DeltaY
1	1
250	0.869
500	0.8685	0.0305
750	0.708
1000	0.576	0.045
1250	0.542
1500	0.360	0.05
1750	0.347
2000	0.226	0.062
2250	0.230
2500	0.152
FIGURE S13E
CHOLESTEROL (red curve) - DPPC - +BLT2
X	Y	DeltaY
1	1
250	1.455
500	1.8125	0.0825
750	2.306
1000	2.588	0.054
1250	3.184
1500	3.1775	0.1655
1750	3.850
2000	3.643	0.397
2250	4.320
2500	4.107
ILE HIGHLY POPULATED STATES (I states) - DPPC (green curve)
X	Y	DeltaY
1	1
250	1.048
500	1.2745	0.0135
750	1.425
1000	1.6025	0.0565
1250	1.684
1500	1.7785
1750	1.803
2000	1.839	0.028
2250	1.936
2500	1.87
MET - DPPC (blue curve)
X	Y	DeltaY
1	1
250	1.167
500	1.1855	0.0555
750	1.38	0
1000	1.538	0.005
1250	1.706	0
1500	1.7895	0.1035
1750	1.961	0
2000	1.842	0.031
2250	2.105	0
2500	1.985	0
